# Supplementary material for: Barriers and Facilitators of Physical Activity in Pregnancy and Postpartum Among Iranian Women: A Scoping Review
Source: Healthcare (Basel). 2024 Dec 2;12(23):2416. doi: 10.3390/healthcare12232416 (PMC11640986; doi:10.3390/healthcare12232416)
Supplement: Supplementary file 1 [file healthcare-12-02416-s001.zip]

Archive with 1 entries (1 files):
- healthcare-3314613-supplementary.xlsx
