# Supplementary material for: Barriers and Facilitators of Physical Activity in Pregnancy and Postpartum Among Iranian Women: A Scoping Review
Source: Healthcare (Basel). 2024 Dec 2;12(23):2416. doi: 10.3390/healthcare12232416 (PMC11640986; doi:10.3390/healthcare12232416)
Supplement: Supplementary file 1 [file healthcare-12-02416-s001.zip › healthcare-3314613-supplementary.xlsx]

## Sheet: Sheet1
Citation	Title	Author	Year	Study location	Empirical or non-empirical	Study Design	Study description	Participant information	Population	Context of Study	Concept	Key findings
				In which country did the study take place?			Describe study in few sentences/Objectives	N, age, gender, ethnicity	What type of population took part in the study?	Did the studies primary focus relate to facilitators or barriers of PA? If so, what is the most important?	Did the paper focus on PA or provide holistic health promotion?	list of key findings in a few sentences
Abdollahi M, Peyman N. The effect of education based on self-efficacy strategies in changing postpartum physical activity. Medical journal of mashhad university of medical sciences. 2016;59(5):328-36.	The effect of education based on self-efficacy strategies in changing postpartum physical activity	Abdollahi M, Peyman N	2016	Iran	Empirical	Randomized control trial (Intervention)	To examine self-efficacy as a moderator on changes in postpartum physical activity	80 postpartum women referred to health centers in Mashhad	Postpartum women	Self-efficacy and educational program	15% of mothers had high exercise self-efficacy and 35% of them had moderate-to-vigorous physical activity (MVPA), before education intervention. There was no significant difference between the mean of self-efficacy and physical activity scores. However, two months after intervention, self-efficacy increased.	According to the effect of self-efficacy on physical activity, it is suggested that workshops should be held in health centers based on self-efficacy physical activity strategies for postpartum women.
Abedzadeh M, Taebi M, Sadat Z, Saberi F. Knowledge and performance of pregnant women referring to Shabihkhani hospital on exercises during pregnancy and postpartum periods. Journal of Jahrom University of Medical Sciences. 2011;8(4):212-8.	Knowledge and performance of pregnant women referring to Shabihkhani hospital on exercises during pregnancy and postpartum periods	Abedzadeh M, Taebi M, Sadat Z, Saberi F	2011	Iran	Empirical	Descriptive statistical method (Cross sectional study)	To review the knowledge and the performance level of pregnant women about exercise during pregnancy and postpartum in pregnant women	200 Iranian pregnant women with singleton pregnancy; they received prenatal care and referred for delivery to Shabihkhani hospital of Kashan	Pregnant and postpartum women	The level of pregnant women's knowledge about exercise and performing it during pregnancy	60% of the women had moderate knowledge about pregnancy and postpartum exercises. Only 19% of the cases were recommended to perform exercise and in 68.4% of them it was done by a midwife. During pregnancy, only 39% of the women had physical activity and most of the exercise was walking. 48.7% of the women continued to exercise until the 9th month of pregnancy. There was a significant difference b…	Most of the women had moderate knowledge about physical activities and performed poorly. Therefore, we emphasize educating women about the importance of exercise and its role in improving their performance during pregnancy.
Ahmadi K, Amiri-Farahani L, Haghani S, Hasanpoor‑Azghady SB, Pezaro S. Exploring the intensity, barriers and correlates of physical activity In Iranian pregnant women: A cross-sectional study. BMJ Open Sport & Exercise Medicine. 2021;7(4):e001020.	Exploring the intensity, barriers and correlates of physical activity In Iranian pregnant women: a cross-sectional study	Ahmadi K, Amiri-Farahani L, Haghani S, Hasanpoor‑Azghady SB, Pezaro S	2021	Iran	Empirical	Correlation study design (Cross sectional study)	To determine the intensity, barriers and correlates of physical activity (PA) in Iranian pregnant women	300 eligible pregnant women referred to the Ilam health centers	Pregnant women	The highest and lowest of PA based on energy expenditure, PA barriers and the relationship of demographic and obstetrical history variables on the intensity of PA were assessed.	The lowest and highest amount of PA based on energy expenditure was attributed to vigorous-intensity PA and light-intensity PA respectively. The activities reported were mostly light-intensity and related to household/caregiving activities, while sports/exercise, vigorous-intensity activity and occupational activity were reportedly low. Moreover, the highest barrier scores were related to family …	Encouraging individuals to be more physically active before pregnancy and enhanced support from family and spouses who incites women to exercise during and after pregnancy may increase the intensity of PA most effectively. PA interventions could usefully target pregnant women with lower levels of education and income specifically.
Akbari Z, Tol A, Shojaeizadeh D, Aazam K. Assessing of physical activity self-efficacy and knowledge about benefits and safety during pregnancy among women. Razi Journal of Medical Sciences. 2016;22(139):76-87.	Assessing of physical activity self-efficacy and knowledge about benefits and safety during pregnancy among women	Akbari Z, Tol A, Shojaeizadeh D, Aazam K	2016	Iran	Empirical	Descriptive analytics method (cross-sectional studies)	To assess physical activity level; self-efficacy and knowledge about benefits and safety during pregnancy among 205 pregnant women refer to health center of 22- region in capital Tehran	205 pregnant women from health centers in Tehran	Pregnant women	Assessing self-efficacy and knowledge about benefits and safety of doing exercise during pregnancy	Self-efficacy was significantly related to maternal education and physical activity level. There is a significant relationship between maternal physical activity level and their education and jobs. Only 33.1% of participants knew that activity would increase maternal energy level, 52.2% perceived that exercise can prevent the risk of gestational diabetes, and just 25.9% reported that a mother who…	Education was an important role in women’s information about health benefits and safety knowledge related to physical activity during pregnancy.
Amiri-Farahani L, Ahmadi K, Hasanpoor-Azghady SB, Pezaro S. Development and psychometric testing of the ‘barriers to physical activity during pregnancy scale’(BPAPS). BMC Public Health. 2021 Dec;21(1):1-9.	Development and psychometric testing of the ‘barriers to physical activity during pregnancy scale’ (BPAPS). BMC Public Health	Amiri-Farahani L, Ahmadi K, Hasanpoor-Azghady SB, Pezaro S	2021	Iran	Empirical	Mixed Methods (qualitative and quantitative methods)	To develop and validate a scale to assess barriers to physical activity in pregnant population	320 pregnant women and 10 experts	Pregnant women and experts	29-items of the BPAPS scale to assess barriers to PA in pregnant populations is a valid and appropriate instrument	The final BPAPS included 29 items, structured under four factors, including pregnancy-related intrapersonal barriers, non-pregnancy related intrapersonal barriers, interpersonal barriers, and environmental barriers.	The BPAPS is a valid and reliable tool that can be used to assess the barriers to physical activity among Iranian pregnant women.
Arefi Z, Sadeghi R, Shojaeizadeh D, Yaseri M, Shahbazi Sighaldeh S. Development and Psychometric Properties of the Physical Activity Scale for Pregnant Women. Health Education and Health Promotion. 2022 Jul 10;10(3):467-75.	Development and Psychometric Properties of the Physical Activity Scale for Pregnant Women	Arefi Z, Sadeghi R, Shojaeizadeh D, Yaseri M, Shahbazi Sighaldeh S	2022	Iran	Empirical	sequential explanatory mixed-methods design (Qualitative and Quantitative methods)	To develop a scale for measuring physical activity based on social cognitive theory in Iranian pregnant women	240 pregnant women with mean age of 28.11±6.54 years. Almost half of them experiencing their first pregnancy	Pregnant women	Physical activity scale for pregnant women (PAP-SCT)	PAP-SCT can predict physical activity during pregnancy; so 52% of the variance of physical activity can be explained by this scale. As a result, there were 24 items on the final PAP-SCT scale, with 5 items representing outcome expectations, 3 items representing outcome value, 4 items representing self-efficacy, 3 items representing social support, 3 items representing self-regulation, and 3 items…	The PAP-SCT is a useful scale for understanding what factors influence pregnant women's physical activity. As a result, this newly established scale will be especially useful for health care teams in analyzing, and designing practical situations.
Dolatabadi Z, Amiri-Farahani L, Ahmadi K, Pezaro S. Barriers to physical activity in pregnant women living in Iran and its predictors: a cross sectional study. BMC Pregnancy and Childbirth. 2022;22(1):815.	Barriers to physical activity in pregnant women living in Iran and its predictors: a cross sectional study	Dolatabadi Z, Amiri-Farahani L, Ahmadi K, Pezaro S	2022	Iran	Empirical	Correlation study design (Cross sectional study)	To determine the barriers of PA and its predictors in Iranian pregnant women	300 pregnant women referred to the Ilam health centers of Iran	Pregnant women	The relationship of pregnant women’s individual characteristics with the PA barriers and effects of PA barriers (interpersonal, intrapersonal and environmental factors) on the rate of PA among pregnant women	The relationships of characteristics were not statistically significant for variables including relating to age, ethnicity, occupation, number of children, gestational age, and participation in childbirth preparation classes with PA barriers. the highest and lowest scores were related to interpersonal and environmental barriers. intrapersonal barriers related to pregnancy such as fear of pregnanc…	Raised awareness and education in relation to the benefits of PA during pregnancy and more support from family and spouses may increase PA during pregnancy. PA interventions including increased access to sports facilities and gymnasiums need to be targeted toward those with lower levels of education and income whose PA levels are low.
Esmaeilzadeh Sayeh S, Taavoni S, Ahmadi Z, Haghani H. Trend of Exercise and believes about it in women’s that referred to health center of Iran University. Iran Journal of Nursing. 2008 Nov;21(54):135-41.	Trend of exercise and believes about it in women's that referred to health center of Iran University	Esmaeilzadeh Sayeh S, Taavoni S, Ahmadi Z, Haghani H	2008	Iran	Empirical	Descriptive analytics method (cross-sectional studies)	To determine the Trend of mother's physical exercise before,during pregnancy, postpartum, and beliefs about it	225 Postpartum women within 6month of a child’s birth that referred to 4 selected health center of Iran university in west of Tehran	Postpartum women	Using a conceptual framework that has been successfully applied to exercise behavior. It is the theory of planned behavior (TPB) which assesses the attitude, beliefs, and perceived positive and negative consequences of a behavior.	The behavioral advantages during pregnancy were that exercise: make the sense of happiness and enjoying. exercise activities are related with behavioral advantages, disadvantage, normative and obstructing of exercise. The behavioral disadvantages during pregnancy were that exercise: make the fatigue 68%. For exercising during pregnancy, the salient normative influences were physician91% and midwi…	The trend of physical activity was regressed from the period before pregnancy to 3 month after that so it suggested that professional care with attention to theory of planned behavior in ward of prenatal care, vaccination, family planning, try to advance exercise between women during pregnancy and postpartum period.
Fathnezhad-Kazemi A, Aslani A, Hajian S. Association between Perceived Social Support and Health-Promoting lifestyle in Pregnant Women: A Cross-Sectional Study. Journal of Caring Sciences. 2021 May;10(2):96.	Association between Perceived Social Support and Health-Promoting lifestyle in Pregnant Women: A Cross-Sectional Study	Fathnezhad-Kazemi A, Aslani A, Hajian S	2021	Iran	Empirical	quantitative cross-sectional study	To investigate the association between social support and health-promoting lifestyle in Pregnancy	360 pregnant women during the first six months of 2017 in Tabriz, Iran.	Pregnant women	The association between perceived social support and health-promoting lifestyle in pregnant women were assessed	Based on the health-promoting lifestyle profile (HPLP), pregnant women obtained low scores in physical activity and moderate scores in social support.	Pregnant women with better perception of social support had a better performance in adopting health-promoting Lifestyle. The barriers to adopting a healthy lifestyle behaviors included the lack of support from the healthcare providers and the family, the existence of family problems (especially with the spouse), and the manner of dealing with poor healthcare providers.
Garshasbi A, Moayed Mohseni S, Rafiey M GZ. Evaluation of womens exercise and physical activity beliefs and behaviors during their pregnancy and postpartum based on the planned behavior theory. Daneshvar Med. 2020;22(6):7–16.	Evaluation of women’s exercise and physical activity beliefs and behaviors during their pregnancy and postpartum based on the planned behavior theory	Garshasbi A, Moayed MS, Rafiey M, Ghazanfari Z	2020	Iran	Empirical	Descriptive analytics method (cross-sectional studies)	To evaluate beliefs and physical performance during pregnancy and postpartum	200 women within 1 year of a child’s birth	Women in pregnancy and postpartum	To determine the amount of physical activity and exercise beliefs (behavioral, normative and control) through Global Physical Activity Questionnaire and Exercise Beliefs Questionnaire based on the theory of planned behavior guidelines	The most frequent behavioral beliefs during pregnancy and after pregnancy were as follows: exercise improves mood and morale, reduces stress, controls body weight and make fitness. The most common normative belief (affected people) were: spouse, mother and health of employees. Fatigue, lethargy and lack of energy, morning sickness and time limitations were the most common control beliefs (physica…	Compared to during pregnancy, physical activity decreases after delivery. Despite pregnancy and postpartum promoting a sedentary lifestyle, this period is an ideal time to engage with healthcare centers to educate and encourage women to change their attitudes, beliefs, and behaviors towards physical activity.
Ghaderpanah N, Mohaddesi H, Vahabzadeh D, Khalkhali H. The effect of 5A model on behavior change of physical activity in overweight pregnant women. The Iranian Journal of Obstetrics, Gynecology and Infertility. 2017;20(9):101-14.	The effect of 5A model on behavior change of physical activity in overweight pregnant women	Ghaderpanah N, Mohaddesi H, Vahabzadeh D, Khalkhali H	2017	Iran	Empirical	Randomized clinical trial (Intervention)	To determine the effect of 5A model on behavior change of physical activity in overweight pregnant women	120 overweight pregnant women referred to health centers of Urmia during 2015-2016	Overweight pregnant women	The face to face training program regarding physical activity based on self-management 5A model	After training program, the physical activity and weight changes were increased. Based on this model, women have a correct understanding of physical activity during pregnancy and are more inclined to do it. The self-efficacy of physical activity during pregnancy is related to the understanding of benefits and risks. According to this model, the difference between women increased in activities wit…	The self-management intervention based on the 5A model has an effective role in changing of pregnant women's behavior and can lead to motivation, attitude, and behavioral modifications. Also, it can help them to improve their weight gain according to guidelines by managing their behavior and lifestyle.
Hajimiri K, Shakibazadeh E, Mehrizi AA, Shab-Bidar S, Sadeghi R. The role of perceived barrier in the postpartum women's health promoting lifestyle: A partial mediator between self-efficacy and health promoting lifestyle. Journal of Education and Health Promotion. 2018;7.	The role of perceived barrier in the postpartum women’s health promoting lifestyle: A partial mediator between self-efficacy and health promoting lifestyle	Hajimiri K, Shakibazadeh E, Mehrizi AA, Shab-Bidar S, Sadeghi R	2017	Iran	Empirical	Cross-sectional study with mediational analysis	To determine the effects of both self‑efficacy and perceived barriers on Iranian women health‑promoting lifestyle (HPL) in the first 1 year after childbirth	310 women at first‑year postpartum from 14 health centers in Zanjan	Women in postpartum	Effects of self‑efficacy and perceived barriers (as a mediator variable (MV)) on Iranian women health‑promoting lifestyle (HPL)	Self‑efficacy is a predictor of physical activity and also have been mediation variable role in physical activity interventions	Self‑efficacy, not only promotes women’s HPL but also indirectly affects the women’s lifestyle by reducing perceived barriers.
Heidari Dehui P, Negarandeh R, Pashaeypoor S. Weight Management Challenges in Nulliparous Women Being Overweight or Obese Due to Pregnancy: A Qualitative Study. Int J Community Based Nurs Midwifery. 2023 ;11(3):190-200. doi: 10.30476/IJCBNM.2023.97714.2202.	Weight Management Challenges in Nulliparous Women Being Overweight or Obese Due to Pregnancy: A Qualitative Study	Heidari Dehui P, Negarandeh R, Pashaeypoor S	2023	Iran	Empirical	Qualitative research (conventional qualitative content analysis method)	To explain the challenges in performing post-pregnancy weight-management behaviors in nulliparous women being overweight and obese due to pregnancy	15 women with normal pregnancy and delivery at 38 to 42 weeks of gestation, and a healthy and normal-weight who referred to comprehensive health care centers in the south of Tehran	Women in postpartum	Most important chanllengaes to manage weight were failure to adhere calorie-restricted diets, inability to engage in physical activity, and lack of adequate social support	According to the participants, personal and environmental restrictions were challenging for engaging in physical activity. Personal Restrictions: Mobility has decreased due to physical problems caused by pregnancy.Financial problems were considered as the main barrier to access to sports facilities.	Motivational and support programs should be developed for all involved people, including the mother herself, her family, and health personnel. Improving healthy behaviors not only requires relevant stakeholders’ commitment, but also demands women, their families and communities’ intention to engage in healthy behaviors.
Khodabandeh F, Mirghafourvand M, KamaliFard M, Mohammad-Alizadeh-Charandabi S, Asghari Jafarabadi M. Effect of educational package on lifestyle of primiparous mothers during postpartum period: A randomized controlled clinical trial. Health Education Research. 2017 Oct 1;32(5):399-411.	Effect of educational package on lifestyle of primiparous mothers during postpartum period: a randomized controlled clinical trial	Khodabandeh F, Mirghafourvand M, KamaliFard M, Mohammad-Alizadeh-Charandabi S, Asghari Jafarabadi M	2017	Iran	Empirical	Randomized clinical trial (Intervention)	To determine the effects of a lifestyle educational package in primiparous women	220 primiparous 220 mothers admitted to postpartum units of two teaching hospitals affiliated with Tabriz University of Medical Sciences	Primiparous women	Face-to-face education about healthy lifestyle (physical activity, proper diet, mental-personal health) as well as the methods of preventing postpartum health problems were provided.	The lifestyle educational package (face-to-face, phone and SMS counseling and a booklet in addition to routine postpartum training) did not improve the physical activity level significantly in the postpartum primiparous women.	The training provided positively affected certain health behaviors in the mothers; however, it failed to improve their physical activity level and nutritional status.
Kianfard L, Niknami S, Amin Shokravi F, Rakhshanderou S. Determine Facilitators, Barriers, and Structural Factors of Physical Activity in Nulliparous Pregnant Women: A Qualitative Study Using Maxqda. Health Education and Health Promotion. 2022;10(3):555-63.	Determine Facilitators, Barriers, and Structural Factors of Physical Activity in Nulliparous Pregnant Women: A Qualitative Study Using Maxqda	Kianfard L, Niknami S, Amin SHokravi F, Rakhshanderou S	2022	Iran	Empirical	Qualitative study (interview and content analysis)	To recognize facilitators, barriers, and structural infuences on behavior of physical activity among pregnant women	30 pregnant women (second and third trimester) and four of provider who were employed for this study (2020)	Pregnant women and health care providers	Three extracted themes relevant to the difficulties encountered with physical activity during pregnancy, which based on the PEN-3 cultural model. They were: (1) facilities factors, (2) barriers factors (3), and structural factors.	The barrier factors consist of lack of sufficient information about the advantages of physical activity, lack of suitable place, lack of access to economically and affordable classes. Social norms are pertinent to subjective norms and motivators. Facilitating factors included using the E-learning to educate pregnant women and awareness of the existence of sport classes.	It is essential to comprehend why pregnant women meet obstacles to physical activity. Many issues were raised: the need for sufficient information on the advantages of physical activity, and the role of nurturing factors that need to be motivated in physical activity. Need for consultation to investigate structural problems in the community to provide facilities for pregnant women.
Kianfard L, Niknami S, Shokravi FA, Rakhshanderou S. Facilitators, barriers, and structural determinants of physical activity in nulliparous pregnant women: a qualitative study. Journal of Pregnancy. 2022. https://doi.org/10.1155/2022/5543684	Facilitators, Barriers, and Structural Determinants of Physical Activity in Nulliparous Pregnant Women: A Qualitative Study	Kianfard L, Niknami S, Shokravi FA, Rakhshanderou S	2022	Iran	Empirical	Qualitative methods (cross sectional study)	To recognize the facilitators, barriers, and structural factors that influence activity among pregnant women	52 nulliparous pregnant women from the Pounak Health Center in the 5th district of Tehran city	Pregnant women	According to the PEN-3 cultural model, the participants’ opinions about physical activity during pregnancy were categorized into facilitators, barriers, and structural factors.	Facilitators were extracted from interviews including advice of people, talking to other pregnant women, Communication between pregnant women in social media, Awareness about free classes, Virtual communication, motivation. Barriers to physical activity in pregnant women were specified into three themes: individual, social, and socioeconomic factors(Social beliefs, Culture of poverty, Financial p…	Lack of awareness and misinformation, accessibility obstacles, and economic problems are the worst physical activity barriers during pregnancy. Being among other pregnant women and the physicians' recommendations are the best facilitators of physical activity during pregnancy.
Kianfard L, Shokravi FA, Rakhshanderou S, Niknami S. Perceptual Factors (Awareness, Attitude) and Positive, Indeterminate and Negative Nurturing Factors Affecting Physical Activity of Pregnant Women Visiting Health-care Centers in Tehran: Examination and Analyses.2021 - Pre-print	Perceptual Factors (Awareness, Attitude) and Positive, Indeterminate and Negative Nurturing Factors Affecting Physical Activity of Pregnant Women Visiting Health-care Centers in Tehran: Examination and Analyses	Kianfard L, Shokravi FA, Rakhshanderou S, Niknami S	2021	Iran	Empirical	Quasi-experimental study, pre-post test	To examine the effect of perceptual factors (awareness, attitude) and positive, intermediate and negative nurturing factors on the physical activity of pregnant women visiting health centers in Tehran.	250 pregnant women aged 18 to 40 years with the gestational age of 12– 38 weeks visiting health-care centers in Tehran	Pregnant women	Using the PEN-3 model: researcher-made questionnaire, with three categories and 42 items. The categories include perceptual factors with 20 items, nurturing factors with 10 items, and enabling factors with 12 items. Moreover, the impact of the E-learning program to increase the physical activity of pregnant women visiting based on the PEN-3 cultural model.	The intervention based on E-learning has a statistically significant effect on perceptual factors (awareness, attitude) in increasing physical activity of pregnant women in the experimental group. Furthermore, the e-learning-based intervention has a significant effect on increasing physical activity of pregnant women in the experimental group compared to the control group.	The intervention can increase the physical activity level. Also, the pregnancy training classes' administration promotes behaviors related to a healthy lifestyle and leads to increased physical activity. Using the experiences and verbal advice of midwives and studying written training materials can improve physical activity during pregnancy. Therefore, it is necessary to recommend physical activi…
Kianfard L, Shokravi FA, Rakhshanderou S, Niknami S. Investigating the Effect of Positive, Intermediate and Negative Enabling and Training Factors Affecting Physical Activity in Pregnant Women.2021. DOI: https://doi.org/10.21203/rs.3.rs-151184/v1=Pre=print	Investigating the Effect of Positive, Intermediate and Negative Enabling and Training Factors Affecting Physical Activity in Pregnant Women	Kianfard L, Shokravi FA, Rakhshanderou S, Niknami S	2021	Iran	Empirical	Randomized control trial (pre-post test, Intervention)	To investigate the implementation of comprehensive educational methods based on the conditions and facilities of the educational environment.	250 pregnant women aged 18 to 40 years with gestational age of 12-38 weeks referring to the healthcare centers in District 5 of Tehran Municipality, from 22 districts of the city	Pregnant women	The effect of intervention based on E-learning may has an effect of enabling factors and training factors to increase physical activity in pregnant women	The intervention based on E-learning has a significant effect of enabling (Time Management, Access, Physical Factors, Economic Factors, Appropriate Facilities) and training factors (Informing, Role of Media Pregnancy Exercise, Hospitals and Physicians Informing Pregnancy Exercise Education Informing about Pregnancy Exercise, Support from Those around, The Role of Friends in Pregnancy Exercise, Th…	Intervention based on E-learning has a significant effect on training and enabling factors to increase physical activity in pregnant women.
Kiani F, Maddadzadeh N, Heidarnia B. Examining how to exercise and the effective factors on it based on perspective of pregnant women referring to health centers in Astara city. J Heal breeze. 2012;1(2):34–40.	Examining how to exercise and the effective factors on it based on perspective of pregnant women referring to health centers in Astara city	Kiani F, Maddadzadeh N, Heidarnia B	2012	Iran	Empirical	Descriptive study (cross sectional study)	To investigate the reasons for the tendency of pregnant women in Astara to exercise during pregnancy.	200 pregnant women referred to health care centers in Astara	Pregnant women	Level of PA and the reasons of conducting it during pregnancy	45% of the participants stated that they exercised during pregnancy and 55% of them did not exercise during pregnancy. 14% of women stated that they exercised every day and 13% of them exercised three times a week during pregnancy. The most common reason for exercising among pregnant women was the recommendation of doctors, midwives and health care personnel for benefits of PA and decreasing the …	The findings highlighted the significant role of doctors, midwives, and healthcare personnel in influencing women's willingness to exercise during pregnancy. Therefore, it is recommended to emphasize this role in personnel retraining classes and provide necessary training to pregnancy care providers about appropriate methods of exercising during pregnancy. Additionally, the attitudes of these pro…
Kiani N, Pirzadeh A. Mobile-application intervention on physical activity of pregnant women in Iran during the COVID-19 epidemic in 2020. Journal of Education and Health Promotion. 2021;10.	Mobile-application intervention on physical activity of pregnant women in Iran during the COVID-19 epidemic in 2020	Kiani N, Pirzadeh A	2021	Iran	Empirical	Quasi-experimental design (Interven-tion)	To determine the impact of educational intervention based on mobile app on physical activity in pregnant women	93 pregnant women aged 16–20 weeks of gestation	Pregnant women	Benefits of mobile application (mobile app) learning	Application‑based education in childbirth preparation classes made changes in perceived benefits, barriers, enjoyment, and social support in the intervention group. Based on the mobile app, perceived benefits and enjoyment scores were significantly higher than before the intervention. Finally, physical activity significantly increased in the intervention group, while the change decreased in the c…	Use of mobile apps can be used to promote physical activity in pregnant women. Therefore, it is recommended that mobile app education should be applied to face‑to‑face classes in health centers for physical activity in pregnant women during the pandemic situation.
Kolivand M, Keramat A, Rahimi M, Motaghi Z, Shariati M, Emamian M. Self-care education needs in gestational diabetes tailored to the Iranian culture: a qualitative content analysis. Iranian journal of nursing and midwifery research. 2018 May;23(3):222.	Self-care Education Needs in Gestational Diabetes Tailored to the Iranian Culture: A Qualitative Content Analysis.	Kolivand M, Keramat A, Rahimi M, Motaghi Z, Shariati M, Emamian M.	2018	Iran	Empirical	Qualitative research (semi‑structured individual interviews)	Determine the needs of women is an essential first step to formulating a self‑care guide fitting the Iranian culture	13 diabetic pregnant women and 10 care providers	Pregnant women and health care providers	Self‑care and educational needs	Care providers had clearer views about the lifestyles of the general public, while mothers did not have correct definitions or comments about healthy feeding or the need for physical activity, especially during pregnancy. The awareness of women regarding suitable exercises during pregnancy was very low and limited. Some of the needs and necessities announced by mothers and care providers were sui…	There are main aspects of self‑care educational/supportive needs in domains of lifestyle, awareness and capability, mental health and family. The result of analyzed expressed needs can be a useful guide for developing comprehensive self‑care educational programs, with focusing more on physical activity, mental health, the role of the family, and the use of religious interests.
Mokhtari F, Mokhtari L, Rezaei Adariani A. Preparation of protocol for removing physical, psychological, environmental and social barriers of physical activity in pregnant women. Journal of Birjand University of Medical Sciences. 2019;26(3):259-69.	Preparation of protocol for removing physical, psychological, environmental, and social barriers to physical activity in pregnant women	Mokhtari F, Mokhtari L, Rezaei Adariani A	2019	Iran	Empirical	Descriptive analytics method (cross-sectional studies)	To develop a protocol to remove barriers of physical activity in healthy pregnant women admitted to Shahid Beheshti Health Center and Hospital in Isfahan	Experts and 380 pregnant women from Department of Midwifery and health care centers in Isfahan	Pregnant women	To assess physical, psychological, environmental and social aspects which affect The PA level in pregnancy	The results showed that among the obstacles to engaging in physical activity, the highest mean was related to physical and mental dimensions. Additionally, there was a correlation between social support and physical activity, with social support proving effective in the social dimension. Starting physical activity itself was seen as a factor in removing obstacles such as fatigue, physical pain, d…	To promote and increase the amount of physical activity during pregnancy, attention and recommendation to implement this protocol in routine prenatal care is essential. 61 solutions in physical, mental, social and environmental dimensions were assessed and introduced as the facilitators of PA.
Moridi M. Examining Exercise Behavior Beliefs of Pregnant Women's in Second and third trimester: using Health Belief Model. IJMPP 1 (2) :69-74	Examining Exercise Behavior Beliefs of Pregnant Women's in Second and third trimester: using Health Belief Model	Moridi M	2016	Iran	Empirical	Cross-sectional study-pre-post test (Intervention)	To examine women’s exercise behavior from their second to third pregnancy trimester using the Health Belief Model (HBM).	100 pregnant women (50 individuals in each group of control or intervention) with gestation age of 20 weeks or more from routine prenatal care	Pregnant women	The educational program improve the perceived threat, perceived benefits and barriers which led to action, and self-efficacy	The relationship between psychosocial variables an understanding of the relationship between psychosocial variables and exercise behavior is needed to design proper interventional programs to promote exercise.	The educational program based on HBM could provide the pregnant women with a conceptual framework to improve the beliefs of pregnant women regarding exercise doing.
Mousavi A, Shakibazadeh E, Sadeghi R, Tol A, Rahimi Foroushani A, Mohebbi B. The effect of educational intervention on physical activity self-efficacy and knowledge about benefits and safety among pregnant women. Razi Journal of Medical Sciences. 2020;26(11):98-111.	The effect of educational intervention on physical activity self-efficacy and knowledge about benefits and safety among pregnant women	Mousavi A, Shakibazadeh E, Sadeghi R, Tol A, Rahimi Foroushani A, Mohebbi B	2020	Iran	Empirical	Cross-sectional study-post test (Intervention)	To determine the effect of educational intervention to improve self-efficacy, knowledge of advantages and safety tips for physical activity among pregnant in 2018.	144 pregnant women referred to health centers in south of Tehran	Pregnant women	Providing routine care during pregnancy and holding classes and conducting educational interventions for one month	Self-efficacy before the intervention was not significant between the two groups but, after the intervention, it was significant in both groups. Moreover, the intervention led to an increase in the knowledge of benefits and physical activity safety points. Finally, physical activity will improve after the educational program.	Conducting educational intervention can be effective to improve pregnant women's awareness about the advantages and benefits of physical activity and to improve their self-efficacy during pregnancy.
Noohi E, Nazemzadeh M, Nakhei N. The study of knowledge, attitude and practice of puerperal women about exercise during pregnancy. Iran Journal of Nursing. 2010 Oct;23(66):64-72.	The study of knowledge, attitude and practice of puerperal women about exercise during pregnancy	Noohi E, Nazemzadeh M, Nakhei N.	2010	Iran	Empirical	Correlation study design (cross-sectional studies)	To determine knowledge, attitude and the practice of puerperal women admitted to Kerman hospitals about exercise during pregnancy	256 pregnant women	Pregnant women	4 parts of the questionnaire based on theory of planned behavior , consisting of demographic were assessed the knowledge, attitude and exercise during pregnancy.	There was weak positive correlations between knowledge and attitudes, knowledge and practice, and attitude and practice. Some factors affected the exercise were level of education and spouse's level of education and also type of delivery and history of miscarriage.	It seems that mother's concern about exercise during pregnancy is due to their knowledge deficit about permitted exercises during pregnancy. Giving information and education would be helpful to change mothers' knowledge and attitude about the subject, thereby, promoting their practice.
Ouji Z, Barati M, Bashirian S. Application of BASNEF model to predict postpartum physical activity in mothers visiting health centers in Kermanshah. Journal of Education and Community Health. 2014 Dec 30;1(3):54-62.	Application of BASNEF Model to Predict Postpartum Physical Activity in Mothers Visiting Health Centers in Kermanshah	Ouji Z, Barati M, Bashirian S	2014	Iran	Empirical	Descriptive analytics method (cross-sectional studies)	To identify the predictors of postpartum physical activity among women visiting health centers in Kermanshah (Western of Iran).	400 postpartum women, six weeks till 1year after delivery who visited health centers in Kermanshah	Postpartum women	Using the beliefs, attitudes, subjective norms, and enabling factors (BASNEF) model to assess the physical activity among women in postpartum	Most mothers (83%) had low levels of physical activity. Knowledge, attitude, and subjective norms could significantly predict the intention to perform physical activity. Moreover, behavioral intention was the best predictor of postpartum physical activity behaviors	The majority of mothers were inactive during the postpartum period. Relevant interventions should be designed to modify mothers’ behavioral intentions and promote physical activity after childbirth.
Pouriayevali B, Ehteshami A, Kohan Sh, Saghaeiannejad Isfahani S. Mothers' views on mobile health in self-care for pregnancy: A step towards mobile application development. Journal of Education and Health Promotion. 2023; (1):308. | DOI: 10.4103/jehp.jehp_534_22	Mothers' views on mobile health in self-care for pregnancy: A step towards mobile application development	Pouriayevali B, Ehteshami A, Kohan Sh, Saghaeiannejad Isfahani S	2023	Iran	Empirical	Qualitative study (interviews and conventional content analysis)	To explore mothers' views on mobile health in self-care for pregnancy to develop a mobile application	14 pregnant women who encountered health facilities for prenatal care and were willing to be interviewed	Pregnant women	Determine the operational needs to develop an APSC from the pregnant women's view	After 14 interviews, seven extracted themes included:nutrition, training, fetal monitoring, relaxation, health, risk factors and physical activity. Physical activity subtheme included: tracking the amount of pregnancy physical activity daily,and suggestions about the type of exercise, its duration, and intensity (in photos or video format) during pregnancy.	Pregnant women tend to use apps during pregnancy but due to the lack of comprehensiveness of apps, they search the Internet in response to some of their information needs. The study's findings can be useful for designing an Application for Pregnancy Self-Care (APSC) that is localized based on the operational needs of pregnant women to make them capable and self-caring in controlling pre-risk situ…
Riyazi H, Bashirian S, GHELICH KS. Kegel exercise application during pregnancy and postpartum in women visited at Hamadan health care centers.2007;47-54.	Kegel Exercise application during pregnancy and postpartum in Women Visited at Hamadan Health Care Centers	Riyazi H, Bashirian S, Ghelich KS	2007	Iran	Empirical	Qualitative study (interviews and conventional content analysis)	To determine the rate of making use of Kegel exercise during pregnancy and postpartum	245 women during pregnancy and postpartum who visited at Hamadan health care centers	Pregnant and postpartum women	Rate of Kegel exercise during pregnancy or postpartum	15.1% of women were trained about Kegel exercise during pregnancy or postpartum, 62.1% of whose training was through mass media and personal study. Half of women during pregnancy and 21% during postpartum used this exercise, but in 59% of cases not done correctly. 29.7% of women did the exercise daily and only 2.7% did it three times a day. The majority of them used it once a day.	Women were not familiar with the Kegel exercise and in healthcare programs, the education about this exercise was not a concern and healthcare staff didn’t pay attention to the education on the strengthening of pelvic floor muscles as an important part of prenatal and postpartum training. So a few numbers of women have been educated about the Kegel exercise and among them fewer do the exercise co…
Safarzadez S, Behboodi Moghaddam Z, Saffari M. The impact of education on performing postpartum exercise based on health belief model. Medical Journal of Mashhad University of Medical Sciences. 2014;57(6):776-84.	The Impact of Education on Performing Postpartum Exercise Based on Health Belief Model	Safarzadez S, Behboodi Moghaddam Z, Saffari M	2014	Iran	Empirical	Randomized control trial (Intervention)	To evaluate the impact of education, based on health belief model, on performing postpartum exercise in Iranian primipara women	195 primipara women who were referred to health centers of Bandar Abbas	Pregnant women	Health Belief Model (educational training) for increasing the PA level in pregnancy	Health Belief Model-based education has positive impacts on behavioral improvement. The high scores in perceived susceptibility, perceived severity, perceived benefits, perceived barriers, guide for action, self- efficacy variables got received among postpartum and improved the PA level among them.	Health Belief Model-based education has positive impacts on behavioral improvement.
Shakeri M, Fekri S, Shahnavaz A, Shakibazadeh E. Effectiveness of a Group-based Educational Program on Physical Activity among Pregnant Women. Journal of Hayat. 2012; 18 (3) :1-9	Effectiveness of a Group-based Educational Program on Physical Activity among Pregnant Women	Shakeri M, Fekri S, Shahnavaz A, Shakibazadeh E	2012	Iran	Empirical	Randomized control trial (pre-posttest, Intervention)	To assess the effectiveness of a group educational program on pregnant women's physical activity	280 nulliparous women who refferred to healthcare centers in Zanjan	Pregnant women	Educational program and physical activity levels amnong pregnant women	The intervention, based on a group educational program, has a statistically significant effect on increasing the physical activity of pregnant women.	The group-based educational program seems to promote physical activity during pregnancy. These kinds of programs should be implemented in prenatal clinics.
Shayanmanesh M, Goli S, Soleymani B. Survey of Midwives’ Practice and its Related Factors toward Exercise Instruction during Pregnancy in Health Centers of Isfahan in 2011. Iran J Obstet Gynecol Infertil. 2013;15(38):17–23.	Survey of Midwives’ Practice and its Related Factors toward Exercise Instruction during Pregnancy in Health Centers of Isfahan in 2011	Shayanmanesh M, Goli S, Soleymani B	2013	Iran	Empirical	Descriptive statistical method(Correlation study design)	To determine midwives’ practice and its related factors toward exercise training during pregnancy.	40 health care providers and midwives who were in health centers of Isfahan	Healthcare providers and midwives	Knowledge and awareness of midwives about the exercise training during pregnancy	Based on the participants point of views, weak practice training during pregnancy and shortage of training and time are obstructions for exercise training during pregnancy. Moreover, intermediate knowledge and neutral viewpoint in exercise training during pregnancy, and practice and demographic variables (experience of physical exercise and experience of participating in training courses related …	All participants had weak performance and most midwives had intermediate knowledge towards exercise training during pregnancy
Solhi M, Ahmadi L, Taghdisi MH, Haghani H. The effect of trans theoretical model (ttm) on exercise behavior in pregnant women referred to dehaghan rural health center in. Iranian Journal of Medical Education. 2012;11(8):942-50.	The effect of Trans Theoretical Model (TTM) on Exercise Behavior in Pregnant Women Referred to Dehaghan Rural Health Center in 2010	Solhi M, Ahmadi L, Taghdisi MH, Haghani H	2012	Iran	Empirical	Quasi-experimental study, pre-post test	To assess the effect of Trance Theoretical Model (TTM) on physical activity in pregnant women	100 women in pregnancy referred to Dehaghan health centers in year 2010	Pregnant women	The Intervention included training about physical activity, benefits and perceived barriers during pregnancy, in the form of discussion, lecture and showing films during five one hour sessions.	The intervention program led to progress in preparation stages for physical activity, as the ratio of women in the preparation stage raised from 6% to 26%. Mean scores of perceived benefits of physical activity was significantly increased. Also the performance score improved significantly.	These results support the application of TTM for physical activity intervention and indicates that the procedure was very effective in improving attitude and encouraging women to exercise more during pregnancy.
Veisy A, Mohammad-Alizadeh-Charandabi S, Abbas-Alizadeh S, Mirghafourvand M, Ghaderi F, Haghighi M. Monitored home-based with or without face-to-face exercise for maternal mental health during the COVID-19 pandemic. Journal of Reproductive and Infant Psychology. 2022 Apr 15:1-6.	Monitored home-based with or without face-to-face exercise for maternal mental health during the COVID-19 pandemic	Veisy A, Mohammad-Alizadeh-Charandabi S, Abbas-Alizadeh S, Mirghafourvand M, Ghaderi F, Haghighi M	2022	Iran	Empirical	Randomized controlled trial (RCT) with three parallel arms	To investigate adherence to a face-to-face plus monitored home exercise program versus a monitored home-based exercise program on its own during pregnancy and effects of these two exercise programs on women's mental health during pregnancy and postpartum (primary outcomes) and on some other maternal and neonatal outcomes (secondary outcomes)	150 women at 12-18 weeks of gestation equally into three groups (face-to-face plus monitored home exercise, only monitored home-based exercise, and control). They followed up until six months after childbirth.	Women in pregnancy and postpartum	The effect of educational program (face-to-face plus monitored home exercise) were assessed on the exercise level.	This study reflects the feasibility and acceptance of two exercise programs for pregnant women and their effects on important outcomes. If these programs are followed properly and effectively, pregnant women's health can be improved using these methods at a lower cost compared to the conventional supervised exercise program.	It is not reported yet.
